# Supplementary material for: Single-Cell Analysis of Sex and Gender Differences in the Human Brain During Development and Disease
Source: Cell Mol Neurobiol. 2025 Feb 27;45:20. doi: 10.1007/s10571-025-01536-2 (PMC11868228; doi:10.1007/s10571-025-01536-2)
Supplement: Supplementary file 2 — (CSV 1 KB) [file 10571_2025_1536_MOESM2_ESM.csv]

	Original annotation	Dataset	Unified annotation
1	Astrocytes	UCSC - Velmeshev	Astrocytes
2	CXCL14 IN	DISCO	Interneurons
3	Dorsal progenitors	UCSC - Velmeshev	Dorsal progenitors
4	Excitatory neurons	UCSC - Velmeshev	Excitatory neurons
5	fibrous astrocyte	DISCO	Astrocytes
6	Interneurons	UCSC - Velmeshev	Interneurons
7	L2_3 EN	DISCO	Excitatory neurons
8	L5 EN	DISCO	Excitatory neurons
9	L5_6 EN	DISCO	Excitatory neurons
10	Mesenchymal	UCSC - Eze-Nowakowski integrated	Mesenchymal
11	microglia	DISCO	Microglia
12	Microglia	UCSC - Velmeshev	Microglia
13	Neuroepithelial	UCSC - Eze-Nowakowski integrated	Neuroepithelial
14	Neuronal	UCSC - Eze-Nowakowski integrated	Neurons
15	Oligodendrocytes	UCSC - Velmeshev	Oligodendrocytes
16	OPC	DISCO	OPCs
17	OPCs	UCSC - Velmeshev	OPCs
18	Other	UCSC - Eze-Nowakowski integrated	Other
19	PLCH1 L4_5 EN	DISCO	Excitatory neurons
20	protoplasmic astrocyte	DISCO	Astrocytes
21	PVALB IN	DISCO	Interneurons
22	pyramidal neuron	DISCO	Excitatory neurons
23	Radial Glial	UCSC - Eze-Nowakowski integrated	Radial Glia
24	SST IN	DISCO	Interneurons
25	SV2C IN	DISCO	Interneurons
26	TSHZ2 L4_5 EN	DISCO	Excitatory neurons
27	Unknown	UCSC - Velmeshev	Unknown
28	Vascular cells	UCSC - Velmeshev	Vascular cells
29	Ventral progenitors	UCSC - Velmeshev	Ventral progenitors
30	VIP IN	DISCO	Interneurons
