# Supplementary material for: Single-Cell Analysis of Sex and Gender Differences in the Human Brain During Development and Disease
Source: Cell Mol Neurobiol. 2025 Feb 27;45:20. doi: 10.1007/s10571-025-01536-2 (PMC11868228; doi:10.1007/s10571-025-01536-2)
Supplement: Supplementary file 3 — (CSV 7 KB) [file 10571_2025_1536_MOESM3_ESM.csv]

	gene_id	ct	sex	chromosome_name	chr_simplified	num_conditions
1	CADM2	Interneurons	F	3	Autosome	8
2	MT-CO2	Interneurons	F	MT	Autosome	8
3	MT-CO3	Interneurons	F	MT	Autosome	8
4	MT-CYB	Interneurons	F	MT	Autosome	8
5	MT-ND3	Interneurons	F	MT	Autosome	8
6	MT-ND4	Interneurons	F	MT	Autosome	8
7	PCDH11Y	Interneurons	M	Y	Y	8
8	USP9Y	Interneurons	M	Y	Y	8
9	XIST	Interneurons	F	X	X	8
10	XIST	Astrocytes	F	X	X	11
11	NLGN4Y	Excitatory neurons	M	Y	Y	9
12	USP9Y	Excitatory neurons	M	Y	Y	9
13	XIST	Excitatory neurons	F	X	X	9
14	RGS1	Microglia	F	1	Autosome	6
15	XIST	Microglia	F	X	X	6
16	B2M	Oligodendrocytes	M	15	Autosome	4
17	BEX1	Oligodendrocytes	M	X	X	4
18	CALM3	Oligodendrocytes	M	19	Autosome	4
19	CCK	Oligodendrocytes	M	3	Autosome	4
20	CHN1	Oligodendrocytes	M	2	Autosome	4
21	COX4I1	Oligodendrocytes	M	16	Autosome	4
22	COX5B	Oligodendrocytes	M	2	Autosome	4
23	COX7C	Oligodendrocytes	M	5	Autosome	4
24	GPM6A	Oligodendrocytes	M	4	Autosome	4
25	HSPA8	Oligodendrocytes	M	11	Autosome	4
26	MEF2C	Oligodendrocytes	M	5	Autosome	4
27	MT-CO1	Oligodendrocytes	M	MT	Autosome	4
28	NDUFA4	Oligodendrocytes	M	7	Autosome	4
29	NDUFS5	Oligodendrocytes	M	1	Autosome	4
30	NRXN1	Oligodendrocytes	M	2	Autosome	4
31	PRDX1	Oligodendrocytes	M	1	Autosome	4
32	PXK	Oligodendrocytes	F	3	Autosome	4
33	RASGEF1B	Oligodendrocytes	F	4	Autosome	4
34	RPL10	Oligodendrocytes	M	X	X	4
35	RPL19	Oligodendrocytes	M	17	Autosome	4
36	RPL32	Oligodendrocytes	M	3	Autosome	4
37	RPLP1	Oligodendrocytes	M	15	Autosome	4
38	RPS15	Oligodendrocytes	M	19	Autosome	4
39	SPARCL1	Oligodendrocytes	M	4	Autosome	4
40	ST18	Oligodendrocytes	F	8	Autosome	4
41	SYT1	Oligodendrocytes	M	12	Autosome	4
42	THY1	Oligodendrocytes	M	11	Autosome	4
43	TMSB10	Oligodendrocytes	M	2	Autosome	4
44	TMSB4X	Oligodendrocytes	M	X	X	4
45	UBB	Oligodendrocytes	M	17	Autosome	4
46	UBC	Oligodendrocytes	M	12	Autosome	4
47	XIST	Oligodendrocytes	F	X	X	4
48	YWHAG	Oligodendrocytes	M	7	Autosome	4
49	NLGN4Y	OPCs	M	Y	Y	6
50	SLC26A3	OPCs	F	7	Autosome	6
51	TMSB10	OPCs	M	2	Autosome	6
52	TMSB4X	OPCs	M	X	X	6
53	XIST	OPCs	F	X	X	6
54	DNAJB1	Vascular cells	F	19	Autosome	4
55	HSPA1A	Vascular cells	F	6	Autosome	4
56	HSPA1B	Vascular cells	F	6	Autosome	4
57	HSPH1	Vascular cells	F	13	Autosome	4
58	PARK7	Vascular cells	M	1	Autosome	4
59	RPL15	Vascular cells	M	3	Autosome	4
60	STMN1	Vascular cells	M	1	Autosome	4
61	TTTY14	Vascular cells	M	Y	Y	4
62	UTY	Vascular cells	M	Y	Y	4
63	XIST	Vascular cells	F	X	X	4
64	ACSL3	Dorsal progenitors	F	2	Autosome	2
65	ADAMTS6	Dorsal progenitors	F	5	Autosome	2
66	ALCAM	Dorsal progenitors	F	3	Autosome	2
67	ANKRD17	Dorsal progenitors	F	4	Autosome	2
68	APBB2	Dorsal progenitors	F	4	Autosome	2
69	ARHGAP31	Dorsal progenitors	F	3	Autosome	2
70	ARHGEF26	Dorsal progenitors	F	3	Autosome	2
71	ASTN1	Dorsal progenitors	F	1	Autosome	2
72	ATP13A4	Dorsal progenitors	F	3	Autosome	2
73	ATP1A2	Dorsal progenitors	F	1	Autosome	2
74	BRINP3	Dorsal progenitors	F	1	Autosome	2
75	CADM2	Dorsal progenitors	F	3	Autosome	2
76	CDC42BPA	Dorsal progenitors	F	1	Autosome	2
77	CDH10	Dorsal progenitors	F	5	Autosome	2
78	CSMD2	Dorsal progenitors	F	1	Autosome	2
79	CSPG5	Dorsal progenitors	F	3	Autosome	2
80	CTNNA2	Dorsal progenitors	F	2	Autosome	2
81	CTNND2	Dorsal progenitors	F	5	Autosome	2
82	DCLK2	Dorsal progenitors	F	4	Autosome	2
83	DISC1	Dorsal progenitors	F	1	Autosome	2
84	DOCK10	Dorsal progenitors	F	2	Autosome	2
85	DPP10	Dorsal progenitors	F	2	Autosome	2
86	EGFEM1P	Dorsal progenitors	F	3	Autosome	2
87	EIF1B	Dorsal progenitors	M	3	Autosome	2
88	EIF4G3	Dorsal progenitors	F	1	Autosome	2
89	ENO1	Dorsal progenitors	M	1	Autosome	2
90	ERBB4	Dorsal progenitors	F	2	Autosome	2
91	ESRRG	Dorsal progenitors	F	1	Autosome	2
92	FBXL17	Dorsal progenitors	F	5	Autosome	2
93	FBXL7	Dorsal progenitors	F	5	Autosome	2
94	FHIT	Dorsal progenitors	F	3	Autosome	2
95	GPM6A	Dorsal progenitors	F	4	Autosome	2
96	GRID2	Dorsal progenitors	F	4	Autosome	2
97	HSPA9	Dorsal progenitors	M	5	Autosome	2
98	ID2	Dorsal progenitors	M	2	Autosome	2
99	KAT2B	Dorsal progenitors	F	3	Autosome	2
100	LINC00486	Dorsal progenitors	M	2	Autosome	2
101	LRBA	Dorsal progenitors	F	4	Autosome	2
102	LRP1B	Dorsal progenitors	F	2	Autosome	2
103	LRRN1	Dorsal progenitors	F	3	Autosome	2
104	LRRTM4	Dorsal progenitors	F	2	Autosome	2
105	LSAMP	Dorsal progenitors	F	3	Autosome	2
106	MAP2	Dorsal progenitors	F	2	Autosome	2
107	MAP3K1	Dorsal progenitors	F	5	Autosome	2
108	MCC	Dorsal progenitors	F	5	Autosome	2
109	MEIS1	Dorsal progenitors	F	2	Autosome	2
110	NAALADL2	Dorsal progenitors	F	3	Autosome	2
111	NAV1	Dorsal progenitors	F	1	Autosome	2
112	NBEAL1	Dorsal progenitors	M	2	Autosome	2
113	NCKAP5	Dorsal progenitors	F	2	Autosome	2
114	NEGR1	Dorsal progenitors	F	1	Autosome	2
115	NLGN1	Dorsal progenitors	F	3	Autosome	2
116	NR3C2	Dorsal progenitors	F	4	Autosome	2
117	NRXN1	Dorsal progenitors	F	2	Autosome	2
118	NTNG1	Dorsal progenitors	F	1	Autosome	2
119	PARD3B	Dorsal progenitors	F	2	Autosome	2
120	PCDH7	Dorsal progenitors	F	4	Autosome	2
121	PDE4B	Dorsal progenitors	F	1	Autosome	2
122	PID1	Dorsal progenitors	F	2	Autosome	2
123	PIK3R1	Dorsal progenitors	F	5	Autosome	2
124	PKP4	Dorsal progenitors	F	2	Autosome	2
125	PLD5	Dorsal progenitors	F	1	Autosome	2
126	PTPRG	Dorsal progenitors	F	3	Autosome	2
127	RAB1A	Dorsal progenitors	M	2	Autosome	2
128	RGS7	Dorsal progenitors	F	1	Autosome	2
129	RPL32	Dorsal progenitors	M	3	Autosome	2
130	SCD5	Dorsal progenitors	F	4	Autosome	2
131	SCLT1	Dorsal progenitors	F	4	Autosome	2
132	SCN1A	Dorsal progenitors	F	2	Autosome	2
133	SDC3	Dorsal progenitors	F	1	Autosome	2
134	SEMA6A	Dorsal progenitors	F	5	Autosome	2
135	SFXN5	Dorsal progenitors	F	2	Autosome	2
136	SH3D19	Dorsal progenitors	F	4	Autosome	2
137	SLC4A4	Dorsal progenitors	F	4	Autosome	2
138	SLC6A1	Dorsal progenitors	F	3	Autosome	2
139	SLC6A1-AS1	Dorsal progenitors	F	3	Autosome	2
140	SLC6A11	Dorsal progenitors	F	3	Autosome	2
141	SPATA6	Dorsal progenitors	F	1	Autosome	2
142	SPATS2L	Dorsal progenitors	F	2	Autosome	2
143	SPRED2	Dorsal progenitors	F	2	Autosome	2
144	SQSTM1	Dorsal progenitors	M	5	Autosome	2
145	SUMF1	Dorsal progenitors	F	3	Autosome	2
146	TGFB2	Dorsal progenitors	F	1	Autosome	2
147	TLK1	Dorsal progenitors	F	2	Autosome	2
148	UBE2B	Dorsal progenitors	M	5	Autosome	2
149	VAV3	Dorsal progenitors	F	1	Autosome	2
150	ZNF827	Dorsal progenitors	F	4	Autosome	2
151	ZSWIM6	Dorsal progenitors	F	5	Autosome	2
