# Supplementary material for: Single-Cell Analysis of Sex and Gender Differences in the Human Brain During Development and Disease
Source: Cell Mol Neurobiol. 2025 Feb 27;45:20. doi: 10.1007/s10571-025-01536-2 (PMC11868228; doi:10.1007/s10571-025-01536-2)
Supplement: Supplementary file 6 — (XLSX 104 KB) [file 10571_2025_1536_MOESM6_ESM.xlsx]

## Sheet: AD_GSE157827_F
Term

## Sheet: AD_GSE157827_M
Term

## Sheet: AD_GSE174367_F
Term

## Sheet: AD_GSE174367_M
Term

## Sheet: Healthy_GSE157827_F
Term

## Sheet: Healthy_GSE157827_M
Term

## Sheet: Healthy_GSE174367_F
Term

## Sheet: Healthy_GSE174367_M
Term

## Sheet: Healthy_PRJNA544731_F
Term

## Sheet: Healthy_PRJNA544731_M
Term

[truncated: 16 more sheets: MS_PRJNA544731_F, MS_PRJNA544731_M, Velmeshev_0_1_years_F, Velmeshev_0_1_years_M, Velmeshev_1_2_years_F, Velmeshev_1_2_years_M, Velmeshev_10_20_years_F, Velmeshev_10_20_years_M, Velmeshev_2_4_years_F, Velmeshev_2_4_years_M, Velmeshev_2nd_trimester_F, Velmeshev_2nd_trimester_M, Velmeshev_3rd_trimester_F, Velmeshev_3rd_trimester_M, Velmeshev_Adult_F, Velmeshev_Adult_M]
