# Supplementary material for: Single-Cell Analysis of Sex and Gender Differences in the Human Brain During Development and Disease
Source: Cell Mol Neurobiol. 2025 Feb 27;45:20. doi: 10.1007/s10571-025-01536-2 (PMC11868228; doi:10.1007/s10571-025-01536-2)
Supplement: Supplementary file 9 — (CSV 1 KB) [file 10571_2025_1536_MOESM9_ESM.csv]

	term	sex	groups_count	chromosome_name	chr_simplified
1	TCFAP2A	F	5	NA	NA
