# Supplementary material for: Single-Cell Analysis of Sex and Gender Differences in the Human Brain During Development and Disease
Source: Cell Mol Neurobiol. 2025 Feb 27;45:20. doi: 10.1007/s10571-025-01536-2 (PMC11868228; doi:10.1007/s10571-025-01536-2)
Supplement: Supplementary file 12 — (XLSX 69 KB) [file 10571_2025_1536_MOESM12_ESM.xlsx]

## Sheet: Astrocytes_F
Cluster

## Sheet: Astrocytes_M
Cluster

## Sheet: Dorsal progenitors_F
Cluster

## Sheet: Dorsal progenitors_M
Cluster

## Sheet: Endothelial cells_F
Cluster

## Sheet: Endothelial cells_M
Cluster

## Sheet: Excitatory neurons_F
Cluster

## Sheet: Excitatory neurons_M
Cluster

## Sheet: Interneurons_F
Cluster

## Sheet: Interneurons_M
Cluster

[truncated: 7 more sheets: Microglia_F, Microglia_M, Oligodendrocytes_M, OPCs_F, OPCs_M, Vascular cells_F, Vascular cells_M]
