# Supplementary material for: Single-Cell Analysis of Sex and Gender Differences in the Human Brain During Development and Disease
Source: Cell Mol Neurobiol. 2025 Feb 27;45:20. doi: 10.1007/s10571-025-01536-2 (PMC11868228; doi:10.1007/s10571-025-01536-2)
Supplement: Supplementary file 16 — (CSV 2 KB) [file 10571_2025_1536_MOESM16_ESM.csv]

	sex	term	freq	max	perc
1295	F	smoking	20	52	38.4615384615385
151	F	autistic disorder	17	52	32.6923076923077
423	F	drug habituation	17	52	32.6923076923077
426	F	drug use disorders	17	52	32.6923076923077
100	F	amyotrophic lateral sclerosis 1	16	52	30.7692307692308
102	F	amyotrophic lateral sclerosis, sporadic	16	52	30.7692307692308
421	F	drug abuse	16	52	30.7692307692308
1027	F	nonorganic psychosis	16	52	30.7692307692308
1419	F	uveal melanoma	16	52	30.7692307692308
469	F	epilepsy, temporal lobe	15	52	28.8461538461538
1438	F	visual seizure	14	52	26.9230769230769
93	F	alzheimer disease, late onset	12	52	23.0769230769231
472	F	epileptic seizures	10	52	19.2307692307692
105	F	anaplastic carcinoma	8	52	15.3846153846154
118	F	animal mammary neoplasms	8	52	15.3846153846154
229	F	carcinoma, spindle-cell	8	52	15.3846153846154
867	F	mammary neoplasms, experimental	8	52	15.3846153846154
866	F	mammary carcinoma, animal	7	52	13.4615384615385
113	F	anemia, diamond-blackfan	3	52	5.76923076923077
10110	M	anaplastic carcinoma	23	52	44.2307692307692
11110	M	animal mammary neoplasms	19	52	36.5384615384615
7821	M	mammary neoplasms, experimental	18	52	34.6153846153846
4431	M	epilepsy, temporal lobe	16	52	30.7692307692308
4461	M	epileptic seizures	16	52	30.7692307692308
12841	M	visual seizure	16	52	30.7692307692308
7811	M	mammary carcinoma, animal	15	52	28.8461538461538
10810	M	anemia, diamond-blackfan	14	52	26.9230769230769
8910	M	alzheimer disease, late onset	13	52	25
2281	M	carcinoma, spindle-cell	13	52	25
9061	M	nonorganic psychosis	10	52	19.2307692307692
9810	M	amyotrophic lateral sclerosis, sporadic	9	52	17.3076923076923
11581	M	smoking	9	52	17.3076923076923
9510	M	amyotrophic lateral sclerosis 1	8	52	15.3846153846154
12691	M	uveal melanoma	7	52	13.4615384615385
1481	M	autistic disorder	6	52	11.5384615384615
3961	M	drug abuse	6	52	11.5384615384615
4011	M	drug use disorders	6	52	11.5384615384615
3981	M	drug habituation	5	52	9.61538461538461
