# Supplementary material for: Single-Cell Analysis of Sex and Gender Differences in the Human Brain During Development and Disease
Source: Cell Mol Neurobiol. 2025 Feb 27;45:20. doi: 10.1007/s10571-025-01536-2 (PMC11868228; doi:10.1007/s10571-025-01536-2)
Supplement: Supplementary file 17 — (CSV 7 KB) [file 10571_2025_1536_MOESM17_ESM.csv]

	ct	sex	term	freq	max	which_dbsx	num_dbsx	perc
69	Astrocytes	F	amyotrophic lateral sclerosis 1	6	44	DGN, DisGeNET	2	13.6363636363636
71	Astrocytes	F	amyotrophic lateral sclerosis, sporadic	6	44	DGN, DisGeNET	2	13.6363636363636
77	Astrocytes	F	androgen-insensitivity syndrome	6	44	DGN	1	13.6363636363636
316	Astrocytes	F	endotoxemia	6	44	DGN	1	13.6363636363636
675	Astrocytes	F	nephrotic syndrome	6	44	DGN	1	13.6363636363636
192	Astrocytes	M	epileptic seizures	8	44	DGN	1	18.1818181818182
189	Astrocytes	M	epilepsy, temporal lobe	7	44	DGN	1	15.9090909090909
291	Astrocytes	M	lewy body disease	7	44	DGN, DisGeNET	2	15.9090909090909
45	Astrocytes	M	anaplastic carcinoma	6	44	DGN, DisGeNET	2	13.6363636363636
100	Astrocytes	M	cardiac arrest	6	44	DGN	1	13.6363636363636
8	Dorsal progenitors	F	aggressive behavior	2	8	DGN	1	25
14	Dorsal progenitors	F	amyotrophic lateral sclerosis, sporadic	2	8	DGN	1	25
22	Dorsal progenitors	F	autistic behavior	2	8	DGN	1	25
23	Dorsal progenitors	F	autistic disorder	2	8	DO, DisGeNET	2	25
46	Dorsal progenitors	F	cortical dysplasia	2	8	DGN	1	25
51	Dorsal progenitors	M	leigh disease	2	8	DGN, DisGeNET	2	25
62	Dorsal progenitors	M	mammary neoplasms, experimental	2	8	DGN, DisGeNET	2	25
64	Dorsal progenitors	M	mitochondrial diseases	2	8	DGN, DisGeNET	2	25
1	Dorsal progenitors	M	absent speech	1	8	DGN	1	12.5
2	Dorsal progenitors	M	acidosis, lactic	1	8	DGN	1	12.5
116	Endothelial cells	F	neoplastic cell transformation	2	3	DGN, DisGeNET	2	66.6666666666667
150	Endothelial cells	F	renal cell carcinoma	2	3	DO, DisGeNET	2	66.6666666666667
12	Endothelial cells	F	acquired immunodeficiency syndrome	1	3	DGN	1	33.3333333333333
21	Endothelial cells	F	acute cerebrovascular accidents	1	3	DGN	1	33.3333333333333
3	Endothelial cells	F	acute coronary syndrome	1	3	DGN	1	33.3333333333333
32	Endothelial cells	M	hiv coinfection	2	3	DGN, DisGeNET	2	66.6666666666667
15	Endothelial cells	M	absent reflex	1	3	DGN	1	33.3333333333333
24	Endothelial cells	M	acute pancreatitis	1	3	DGN	1	33.3333333333333
31	Endothelial cells	M	adult fibrosarcoma	1	3	DGN	1	33.3333333333333
4	Endothelial cells	M	alzheimer disease, familial, type 3	1	3	DGN	1	33.3333333333333
82	Excitatory neurons	F	cocaine abuse	8	40	DGN, DisGeNET	2	20
44	Excitatory neurons	F	absent speech	7	40	DGN	1	17.5
43	Excitatory neurons	F	autistic behavior	6	40	DGN	1	15
84	Excitatory neurons	F	cocaine-related disorders	6	40	DGN	1	15
132	Excitatory neurons	F	epilepsy, temporal lobe	6	40	DGN	1	15
9	Excitatory neurons	M	animal mammary neoplasms	4	36	DGN, DisGeNET	2	11.1111111111111
711	Excitatory neurons	M	mammary carcinoma, animal	3	36	DGN, DisGeNET	2	8.33333333333333
115	Excitatory neurons	M	spermatogenic failure, nonobstructive, y-linked	3	36	DisGeNET	1	8.33333333333333
17	Excitatory neurons	M	absent speech	2	36	DGN	1	5.55555555555556
7	Excitatory neurons	M	anaplastic carcinoma	2	36	DGN	1	5.55555555555556
207	Interneurons	F	movement disorders	5	32	DGN	1	15.625
5	Interneurons	F	absent speech	4	32	DGN	1	12.5
33	Interneurons	F	autistic disorder	4	32	DO, DisGeNET	2	12.5
99	Interneurons	F	dyskinetic syndrome	4	32	DGN	1	12.5
1001	Interneurons	F	dyslexia	4	32	DGN	1	12.5
156	Interneurons	M	spermatogenic failure, nonobstructive, y-linked	5	32	DisGeNET	1	15.625
431	Interneurons	M	cocaine abuse	3	32	DGN	1	9.375
451	Interneurons	M	cocaine-related disorders	3	32	DGN	1	9.375
49	Interneurons	M	convulsive seizures	3	32	DGN	1	9.375
52	Interneurons	M	depression, bipolar	3	32	DGN, DisGeNET	2	9.375
228	Microglia	F	iga glomerulonephritis	4	28	DGN, DisGeNET	2	14.2857142857143
242	Microglia	F	juvenile arthritis	4	28	DGN, DisGeNET	2	14.2857142857143
243	Microglia	F	juvenile psoriatic arthritis	4	28	DGN, DisGeNET	2	14.2857142857143
42	Microglia	F	amyotrophic lateral sclerosis, sporadic	3	28	DGN, DisGeNET	2	10.7142857142857
158	Microglia	F	encephalitis, st. louis	3	28	DGN	1	10.7142857142857
483	Microglia	M	nephritis	4	28	DO, DGN	2	14.2857142857143
36	Microglia	M	acquired immunodeficiency syndrome	3	28	DGN	1	10.7142857142857
91	Microglia	M	acute infectious disease	3	28	DGN	1	10.7142857142857
47	Microglia	M	alcoholic liver diseases	3	28	DGN	1	10.7142857142857
110	Microglia	M	bone destruction	3	28	DGN	1	10.7142857142857
13	OPCs	F	autistic disorder	5	28	DO, DisGeNET	2	17.8571428571429
29	OPCs	F	drug use disorders	4	28	DGN, DisGeNET	2	14.2857142857143
55	OPCs	F	organic mental disorders, substance-induced	4	28	DGN, DisGeNET	2	14.2857142857143
74	OPCs	F	smoking	4	28	DGN	1	14.2857142857143
92	OPCs	F	anorectal malformations	3	28	DGN, DisGeNET	2	10.7142857142857
254	OPCs	M	mammary neoplasms, experimental	4	24	DGN, DisGeNET	2	16.6666666666667
34	OPCs	M	anaplastic carcinoma	3	24	DGN, DisGeNET	2	12.5
39	OPCs	M	anemia, diamond-blackfan	3	24	DisGeNET	1	12.5
41	OPCs	M	animal mammary neoplasms	3	24	DGN, DisGeNET	2	12.5
81	OPCs	M	carcinoma, spindle-cell	3	24	DGN, DisGeNET	2	12.5
339	Vascular cells	F	reperfusion injury	4	20	DGN	1	20
121	Vascular cells	F	drug abuse	3	20	DGN, DisGeNET	2	15
283	Vascular cells	F	neoplastic cell transformation	3	20	DGN, DisGeNET	2	15
376	Vascular cells	F	transient ischemic attack	3	20	DGN	1	15
391	Vascular cells	F	vital capacity	3	20	DGN	1	15
25	Vascular cells	M	animal mammary neoplasms	3	20	DGN, DisGeNET	2	15
26	Vascular cells	M	abortion, tubal	2	20	DGN	1	10
40	Vascular cells	M	carcinomatosis	2	20	DGN	1	10
641	Vascular cells	M	early pregnancy loss	2	20	DGN	1	10
83	Vascular cells	M	infection	2	20	DGN	1	10
18	Oligodendrocytes	F	alzheimer's disease (cognitive decline)	1	8	GWAS	1	12.5
210	Oligodendrocytes	F	calcinosis	1	8	DisGeNET	1	12.5
37	Oligodendrocytes	F	carcinoma, pancreatic ductal	1	8	DisGeNET	1	12.5
48	Oligodendrocytes	F	heart valve disease	1	8	DisGeNET	1	12.5
53	Oligodendrocytes	F	mild influenza (h1n1) infection	1	8	GWAS	1	12.5
35	Oligodendrocytes	M	anaplastic carcinoma	4	16	DGN	1	25
146	Oligodendrocytes	M	epilepsy, temporal lobe	4	16	DGN	1	25
211	Oligodendrocytes	M	hyporeflexia	4	16	DGN	1	25
27	Oligodendrocytes	M	alzheimer disease, late onset	3	16	DGN	1	18.75
28	Oligodendrocytes	M	alzheimer's disease	3	16	DO, DisGeNET	2	18.75
410	Ventral progenitors	F	drug habituation	2	3	DGN, DisGeNET	2	66.6666666666667
54	Ventral progenitors	F	drug use disorders	2	3	DGN, DisGeNET	2	66.6666666666667
11	Ventral progenitors	F	organic mental disorders, substance-induced	2	3	DGN, DisGeNET	2	66.6666666666667
20	Ventral progenitors	F	substance dependence	2	3	DGN, DisGeNET	2	66.6666666666667
19	Ventral progenitors	F	absent speech	1	3	DGN	1	33.3333333333333
38	Ventral progenitors	M	anaplastic carcinoma	2	2	DGN, DisGeNET	2	100
56	Ventral progenitors	M	animal mammary neoplasms	2	2	DGN, DisGeNET	2	100
16	Ventral progenitors	M	mammary neoplasms, experimental	2	2	DGN, DisGeNET	2	100
111	Ventral progenitors	M	adult acute myeloblastic leukemia	1	2	DGN	1	50
212	Ventral progenitors	M	adult myelodysplastic syndrome	1	2	DGN	1	50
