# Supplementary material for: Single-Cell Analysis of Sex and Gender Differences in the Human Brain During Development and Disease
Source: Cell Mol Neurobiol. 2025 Feb 27;45:20. doi: 10.1007/s10571-025-01536-2 (PMC11868228; doi:10.1007/s10571-025-01536-2)
Supplement: Supplementary file 19 — (CSV 1 KB) [file 10571_2025_1536_MOESM19_ESM.csv]

	sex	term	freq	max	perc
108	F	trichostatin a ctd 00000660	20	120	16.6666666666667
86	F	retinoic acid ctd 00006918	18	120	15
112	F	valproic acid ctd 00006977	12	120	10
54	F	irinotecan mcf7 down	6	120	5
25	F	benzo[a]pyrene ctd 00005488	3	120	2.5
29	F	caspan ctd 00000180	3	120	2.5
47	F	estradiol ctd 00005920	3	120	2.5
100	F	tanespimycin ssmcf7 up	3	120	2.5
110	F	uranium acetate ctd 00000229	3	120	2.5
2	F	(+)-chelidonine hl60 up	2	120	1.66666666666667
32	F	clindamycin hl60 down	1	120	0.833333333333333
111	F	uranium ctd 00006964	1	120	0.833333333333333
821	M	retinoic acid ctd 00006918	11	130	8.46153846153846
401	M	disodium selenite ctd 00007229	8	130	6.15384615384615
961	M	uranium ctd 00006964	8	130	6.15384615384615
551	M	hydralazine ctd 00006108	7	130	5.38461538461539
971	M	valproic acid ctd 00006977	7	130	5.38461538461539
291	M	clindamycin hl60 down	6	130	4.61538461538461
941	M	trichostatin a ctd 00000660	6	130	4.61538461538461
531	M	glibenclamide hl60 down	5	130	3.84615384615385
841	M	sarin ctd 00006722	5	130	3.84615384615385
610	M	2-bromo-3-hydroxy-4-methoxybenzaldehyde ctd 00004641	4	130	3.07692307692308
181	M	benzo[a]pyrene ctd 00005488	4	130	3.07692307692308
451	M	estradiol ctd 00005920	4	130	3.07692307692308
951	M	uranium acetate ctd 00000229	4	130	3.07692307692308
881	M	tanespimycin ssmcf7 up	2	130	1.53846153846154
241	M	caspan ctd 00000180	1	130	0.769230769230769
