# Supplementary material for: Single-Cell Analysis of Sex and Gender Differences in the Human Brain During Development and Disease
Source: Cell Mol Neurobiol. 2025 Feb 27;45:20. doi: 10.1007/s10571-025-01536-2 (PMC11868228; doi:10.1007/s10571-025-01536-2)
Supplement: Supplementary file 20 — (CSV 6 KB) [file 10571_2025_1536_MOESM20_ESM.csv]

	ct	sex	term	freq	max	perc
24	Astrocytes	F	retinoic acid ctd 00006918	4	10	40
32	Astrocytes	F	trichostatin a ctd 00000660	4	10	40
12	Astrocytes	F	caspan ctd 00000180	2	10	20
17	Astrocytes	F	irinotecan mcf7 down	2	10	20
1	Astrocytes	F	(-)-epigallocatechin gallate ctd 00002033	1	10	10
25	Astrocytes	M	retinoic acid ctd 00006918	6	10	60
321	Astrocytes	M	valproic acid ctd 00006977	5	10	50
29	Astrocytes	M	trichostatin a ctd 00000660	4	10	40
5	Astrocytes	M	allococaine ctd 00005697	3	10	30
14	Astrocytes	M	copper ctd 00005706	2	10	20
18	Dorsal progenitors	F	benzo[a]pyrene ctd 00005488	2	2	100
4	Dorsal progenitors	F	retinoic acid ctd 00006918	2	2	100
51	Dorsal progenitors	F	trichostatin a ctd 00000660	2	2	100
6	Dorsal progenitors	F	valproic acid ctd 00006977	2	2	100
2	Dorsal progenitors	F	caspan ctd 00000180	1	2	50
110	Dorsal progenitors	M	5109870 mcf7 up	1	2	50
22	Dorsal progenitors	M	ciclopirox mcf7 up	1	2	50
3	Dorsal progenitors	M	clindamycin hl60 down	1	2	50
41	Dorsal progenitors	M	deferoxamine mcf7 up	1	2	50
52	Dorsal progenitors	M	disodium selenite ctd 00007229	1	2	50
111	Endothelial cells	F	alexidine hl60 up	1	1	100
26	Endothelial cells	F	arsenenous acid ctd 00000922	1	1	100
31	Endothelial cells	F	estradiol ctd 00005920	1	1	100
42	Endothelial cells	F	labetalol hl60 up	1	1	100
53	Endothelial cells	F	progesterone ctd 00006624	1	1	100
112	Endothelial cells	M	alvespimycin hl60 up	1	1	100
27	Endothelial cells	M	geldanamycin hl60 up	1	1	100
33	Endothelial cells	M	monorden hl60 up	1	1	100
43	Endothelial cells	M	tanespimycin hl60 up	1	1	100
54	Endothelial cells	M	tanespimycin ssmcf7 up	1	1	100
19	Excitatory neurons	F	trichostatin a ctd 00000660	5	7	71.4285714285714
23	Excitatory neurons	F	valproic acid ctd 00006977	5	7	71.4285714285714
16	Excitatory neurons	F	retinoic acid ctd 00006918	4	7	57.1428571428571
55	Excitatory neurons	F	arsenite ctd 00000779	2	7	28.5714285714286
113	Excitatory neurons	F	7646-79-9 ctd 00000928	1	7	14.2857142857143
56	Excitatory neurons	M	clindamycin hl60 down	2	5	40
121	Excitatory neurons	M	glibenclamide hl60 down	2	5	40
21	Excitatory neurons	M	uranium ctd 00006964	2	5	40
114	Excitatory neurons	M	1,4-chrysenequinone pc3 up	1	5	20
28	Excitatory neurons	M	5253409 mcf7 up	1	5	20
11	Interneurons	F	retinoic acid ctd 00006918	3	5	60
122	Interneurons	F	trichostatin a ctd 00000660	3	5	60
141	Interneurons	F	valproic acid ctd 00006977	3	5	60
13	Interneurons	F	uranium acetate ctd 00000229	2	5	40
115	Interneurons	F	4-aminobutyric acid ctd 00006014	1	5	20
7	Interneurons	M	clindamycin hl60 down	2	5	40
116	Interneurons	M	1,4-chrysenequinone pc3 up	1	5	20
210	Interneurons	M	2-bromo-3-hydroxy-4-methoxybenzaldehyde ctd 00004641	1	5	20
34	Interneurons	M	5253409 mcf7 up	1	5	20
44	Interneurons	M	ampyrone hl60 up	1	5	20
117	Microglia	F	(+)-chelidonine hl60 up	2	7	28.5714285714286
57	Microglia	F	beclometasone hl60 up	2	7	28.5714285714286
61	Microglia	F	budesonide hl60 up	2	7	28.5714285714286
211	Microglia	F	1,5-isoquinolinediol hl60 down	1	7	14.2857142857143
35	Microglia	F	2-deoxy-d-glucose mcf7 up	1	7	14.2857142857143
118	Microglia	M	1,4-chrysenequinone hl60 up	1	5	20
212	Microglia	M	15-delta prostaglandin j2 pc3 up	1	5	20
36	Microglia	M	5109870 mcf7 up	1	5	20
45	Microglia	M	alvespimycin hl60 up	1	5	20
58	Microglia	M	arsenenous acid ctd 00000922	1	5	20
119	Oligodendrocytes	F	5253409 mcf7 up	1	3	33.3333333333333
213	Oligodendrocytes	F	clorgiline ctd 00005690	1	3	33.3333333333333
37	Oligodendrocytes	F	irinotecan mcf7 down	1	3	33.3333333333333
46	Oligodendrocytes	F	melphalan ctd 00006262	1	3	33.3333333333333
59	Oligodendrocytes	F	oxyphenbutazone mcf7 up	1	3	33.3333333333333
38	Oligodendrocytes	M	ambroxol pc3 down	2	4	50
62	Oligodendrocytes	M	estradiol ctd 00005920	2	4	50
10	Oligodendrocytes	M	retinoic acid ctd 00006918	2	4	50
1110	Oligodendrocytes	M	sarin ctd 00006722	2	4	50
120	Oligodendrocytes	M	(17s)-17-hydroxy-13,17-dimethyl-1,2,6,7,8,14,15,16-octahydrocyclopenta[a]phenanthren-3-one ctd 00007088	1	4	25
123	OPCs	F	trichostatin a ctd 00000660	3	4	75
8	OPCs	F	retinoic acid ctd 00006918	2	4	50
124	OPCs	F	alvespimycin hl60 up	1	4	25
214	OPCs	F	calmidazolium mcf7 up	1	4	25
39	OPCs	F	diflorasone hl60 up	1	4	25
9	OPCs	M	hydralazine ctd 00006108	3	6	50
125	OPCs	M	potassium nitrate ctd 00001112	2	6	33.3333333333333
131	OPCs	M	retinoic acid ctd 00006918	2	6	33.3333333333333
15	OPCs	M	selenium ctd 00006731	2	6	33.3333333333333
126	OPCs	M	1,10-phenanthroline ctd 00001181	1	6	16.6666666666667
47	Vascular cells	F	anisomycin pc3 up	2	5	40
127	Vascular cells	F	menadione pc3 up	2	5	40
151	Vascular cells	F	retinoic acid ctd 00006918	2	5	40
191	Vascular cells	F	tanespimycin ssmcf7 up	2	5	40
128	Vascular cells	F	5-fluorouracil ctd 00005987	1	5	20
71	Vascular cells	M	disodium selenite ctd 00007229	2	5	40
215	Vascular cells	M	tetradioxin ctd 00006848	2	5	40
129	Vascular cells	M	3'-azido-3'-deoxythymidine ctd 00007047	1	5	20
216	Vascular cells	M	ambroxol pc3 down	1	5	20
310	Vascular cells	M	arsenenous acid ctd 00000922	1	5	20
130	Ventral progenitors	F	retinoic acid ctd 00006918	1	1	100
217	Ventral progenitors	F	trichostatin a ctd 00000660	1	1	100
132	Ventral progenitors	M	2-bromo-3-hydroxy-4-methoxybenzaldehyde ctd 00004641	1	1	100
218	Ventral progenitors	M	clindamycin hl60 down	1	1	100
311	Ventral progenitors	M	disodium selenite ctd 00007229	1	1	100
48	Ventral progenitors	M	ethosuximide hl60 down	1	1	100
510	Ventral progenitors	M	glibenclamide hl60 down	1	1	100
