# Supplementary material for: Single-Cell Analysis of Sex and Gender Differences in the Human Brain During Development and Disease
Source: Cell Mol Neurobiol. 2025 Feb 27;45:20. doi: 10.1007/s10571-025-01536-2 (PMC11868228; doi:10.1007/s10571-025-01536-2)
Supplement: Supplementary file 21 — (CSV 5 KB) [file 10571_2025_1536_MOESM21_ESM.csv]

	hormone_id	ct	groups	sex	pvalues	pval_sign
1	Cortisol	Excitatory neurons	Velmeshev_2022_Adult	F	0.0287598527847405	*
2	Cortisol	Astrocytes	Alzheimer's disease_GSE174367	F	0.0469832050281428	*
3	Progesterone	Microglia	Alzheimer's disease_GSE157827	F	0.0403602600250448	*
4	Progesterone	Vascular cells	Velmeshev_2022_2_4_years	F	0.0173278585462981	*
5	Testosterone	Microglia	Alzheimer's disease_GSE157827	F	0.0201857106859827	*
6	Testosterone	Vascular cells	Velmeshev_2022_2nd_trimester	F	0.0396275533349364	*
7	Triiodothyronin T3	Microglia	Healthy_GSE174367	F	0.047184968050142	*
8	Triiodothyronin T3	Astrocytes	Healthy_GSE157827	F	0.00734282499021049	**
9	Triiodothyronin T3	Astrocytes	Multiple Sclerosis_PRJNA544731	M	0.020519949553323	*
10	Thyroxine T4	Microglia	Healthy_GSE174367	F	0.0446791485432011	*
11	Thyroxine T4	Astrocytes	Healthy_GSE157827	F	0.00658626372599472	**
12	Thyroxine T4	Astrocytes	Multiple Sclerosis_PRJNA544731	M	0.0184657735651215	*
13	Corticotropin-Releasing Hormone	Interneurons	Velmeshev_2022_2_4_years	F	0.0454056908471784	*
14	Corticotropin-Releasing Hormone	Interneurons	Velmeshev_2022_Adult	F	0.0440326930859761	*
15	Corticotropin-Releasing Hormone	Excitatory neurons	Velmeshev_2022_2_4_years	F	0.00445091811086611	**
16	Corticotropin-Releasing Hormone	Astrocytes	Velmeshev_2022_3rd_trimester	F	0.0492121399693202	*
17	Corticotropin-Releasing Hormone	Astrocytes	Velmeshev_2022_Adult	M	0.00464314160459635	**
18	Corticotropin-Releasing Hormone	Vascular cells	Velmeshev_2022_2_4_years	F	0.00526929247436182	**
19	Vascular Endothelial Growth Factor	Endothelial cells	Alzheimer's disease_GSE157827	M	0.015196802338905	*
20	Vascular Endothelial Growth Factor	Microglia	Healthy_GSE157827	F	0.023055403042153	*
21	Vascular Endothelial Growth Factor	Astrocytes	Multiple Sclerosis_PRJNA544731	F	0.025606113500538	*
22	Vascular Endothelial Growth Factor	Vascular cells	Velmeshev_2022_2_4_years	F	0.0205134924311088	*
23	Estradiol_oestradiol	Microglia	Alzheimer's disease_GSE157827	F	0.025248056480164	*
24	Estradiol_oestradiol	Astrocytes	Alzheimer's disease_GSE174367	F	0.0346658852813907	*
25	Estradiol_oestradiol	Astrocytes	Healthy_GSE174367	M	0.00185394647917163	**
26	Parathyroid Hormone_parathyrin	Interneurons	Velmeshev_2022_Adult	F	0.0469051772147073	*
27	Parathyroid Hormone_parathyrin	Astrocytes	Healthy_GSE174367	M	0.0353927508525928	*
28	Parathyroid Hormone_parathyrin	Astrocytes	Multiple Sclerosis_PRJNA544731	F	0.0469051772147073	*
29	Parathyroid Hormone_parathyrin	OPCs	Velmeshev_2022_10_20_years	M	0.0330840991305962	*
30	Thymosin	Interneurons	Healthy_PRJNA544731	F	0.0026787065803402	**
31	Thymosin	Interneurons	Velmeshev_2022_2nd_trimester	M	0.0346382099211082	*
32	Thymosin	Endothelial cells	Alzheimer's disease_GSE157827	F	0.0482643241959445	*
33	Thymosin	Excitatory neurons	Healthy_PRJNA544731	F	0.000787093334360332	***
34	Thymosin	Excitatory neurons	Velmeshev_2022_0_1_years	M	0.0271347012259123	*
35	Thymosin	Excitatory neurons	Velmeshev_2022_1_2_years	F	8.84158512986343e-05	****
36	Thymosin	Excitatory neurons	Velmeshev_2022_3rd_trimester	M	0.000219355985635321	***
37	Thymosin	Microglia	Velmeshev_2022_2nd_trimester	M	0.00156888902914551	**
38	Thymosin	Microglia	Healthy_GSE157827	M	0.00303788969839607	**
39	Thymosin	Astrocytes	Healthy_PRJNA544731	F	0.000134548381469593	***
40	Thymosin	Astrocytes	Velmeshev_2022_0_1_years	M	0.0073964483596039	**
41	Thymosin	Astrocytes	Velmeshev_2022_1_2_years	M	0.0419784905954684	*
42	Thymosin	Astrocytes	Velmeshev_2022_10_20_years	M	3.73539899187759e-05	****
43	Thymosin	Astrocytes	Velmeshev_2022_3rd_trimester	M	0.0309522137263588	*
44	Thymosin	Astrocytes	Healthy_GSE157827	M	0.0163784324127343	*
45	Thymosin	Astrocytes	Multiple Sclerosis_PRJNA544731	M	0.00186258652015838	**
46	Thymosin	OPCs	Velmeshev_2022_0_1_years	M	0.000114522336383938	***
47	Thymosin	OPCs	Velmeshev_2022_1_2_years	M	0.000169857083992349	***
48	Thymosin	OPCs	Velmeshev_2022_10_20_years	M	0.000227949549848723	***
49	Thymosin	OPCs	Velmeshev_2022_2_4_years	M	0.00245117516035719	**
50	Thymosin	OPCs	Velmeshev_2022_2nd_trimester	M	0.023309683086829	*
51	Thymosin	OPCs	Multiple Sclerosis_PRJNA544731	M	2.22334936920221e-05	****
52	Thymosin	Vascular cells	Velmeshev_2022_10_20_years	F	0.00351641933927717	**
53	Thymosin	Vascular cells	Velmeshev_2022_2nd_trimester	M	0.00343439780233121	**
54	Thymosin	Oligodendrocytes	Velmeshev_2022_2_4_years	M	0.00494982641705817	**
55	Thymosin	Oligodendrocytes	Velmeshev_2022_Adult	M	0.000189058977248904	***
56	Thymosin	Oligodendrocytes	Multiple Sclerosis_PRJNA544731	M	1.95446563931495e-06	****
57	Thymosin	Dorsal progenitors	Velmeshev_2022_3rd_trimester	F	0.0143930678592684	*
